# Supplementary material for: Serology-Based Screening and Prevalence of Schistosomiasis, Strongyloidiasis, and Chagas Disease in Migrants Living with HIV: Results from a 10-Year Retrospective Cohort in an Italian Tertiary Healthcare Center
Source: Trop Med Infect Dis. 2025 Oct 16;10(10):294. doi: 10.3390/tropicalmed10100294 (PMC12567673; doi:10.3390/tropicalmed10100294)
Supplement: Supplementary file 1 [file tropicalmed-10-00294-s001.zip]

Archive with 1 entries (1 files):
- tropicalmed-3811914-supplementary.pdf
